# Supplementary material for: Wild ungulates as sentinels of flaviviruses and tick-borne zoonotic pathogen circulation: an Italian perspective
Source: BMC Vet Res. 2023 Sep 14;19:155. doi: 10.1186/s12917-023-03717-x (PMC10500747; doi:10.1186/s12917-023-03717-x)
Supplement: Supplementary file 1 — Supplementary Material 1 [file 12917_2023_3717_MOESM1_ESM.xlsx]

## Sheet: Rickettsia in Ixodes ricinus
Additional file 2. Accession numbers of sequences deposited in Genbank.
Data include: accession number, tested gene, geographical origin, blood/tick source and bacterial species identified.
Accession number	Gene	Region	Source	Bacterial species
OP281008	gltA	Lombardia	Roe deer	Rickettsia monacensis
OP281009	gltA	Lombardia	Roe deer	Rickettsia monacensis
OP281010	gltA	Lombardia	Roe deer	Rickettsia helvetica
OP281011	gltA	Lombardia	Red deer	Rickettsia helvetica
OP281012	gltA	Lombardia	Red deer	Rickettsia spp.
OP281013	gltA	Lombardia	Wild boar	Rickettsia monacensis
OP281014	gltA	Lombardia	Red deer	Rickettsia monacensis
OP281015	gltA	Lombardia	Red deer	Rickettsia helvetica
OP281016	gltA	Lombardia	Roe deer	Rickettsia monacensis
OP281017	gltA	Lombardia	Roe deer	Rickettsiahelvetica
OP281018	gltA	Lombardia	Mouflon	Rickettsia helvetica
OP281019	gltA	Lombardia	Red deer	Rickettsia helvetica
OP281020	gltA	Lombardia	Roe deer	Rickettsia monacensis
OP281021	gltA	Lombardia	Roe deer	Rickettsia monacensis
OP281022	gltA	Lombardia	Roe deer	Rickettsia monacensis
OP281023	gltA	Lombardia	Red deer	Rickettsia monacensis
OP281024	gltA	Lombardia	Red deer	Rickettsia monacensis
OP281025	gltA	Lombardia	Red deer	Rickettsia monacensis
OP281026	gltA	Lombardia	Red deer	Rickettsia helvetica
OP281027	gltA	Lombardia	Red deer	Rickettsia spp.
OP281028	gltA	Lombardia	Red deer	Rickettsia monacensis
OP281029	gltA	Lombardia	Red deer	Rickettsia helvetica
OP281030	gltA	Lombardia	Roe deer	Rickettsia monacensis
OP281031	gltA	Lombardia	Roe deer	Rickettsia helvetica
OP281032	gltA	Lombardia	Roe deer	Rickettsia monacensis
OP281033	gltA	Lombardia	Roe deer	Rickettsia monacensis
OP281034	gltA	Lombardia	Red deer	Rickettsia monacensis
OP281035	gltA	Lombardia	Red deer	Rickettsia monacensis
OP281036	gltA	Lombardia	Roe deer	Rickettsia monacensis
OP281037	gltA	Lombardia	Red deer	Rickettsia monacensis
OP281038	gltA	Lombardia	Mouflon	Rickettsia monacensis
OP281039	gltA	Lombardia	Red deer	Rickettsia monacensis
OP281040	gltA	Lombardia	Roe deer	Rickettsia monacensis
OP281041	gltA	FVG	Roe deer	Rickettsia helvetica
OP281042	gltA	FVG	Roe deer	Rickettsia monacensis
OP281043	gltA	FVG	Roe deer	Rickettsia helvetica
OP281044	gltA	FVG	Roe deer	Rickettsia helvetica
OP281045	gltA	FVG	Roe deer	Candidatus Rickettsia mendelii
OP281046	gltA	FVG	Roe deer	Rickettsia helvetica
OP281047	gltA	FVG	Roe deer	Candidatus Rickettsia mendelii
OP281048	gltA	FVG	Roe deer	Rickettsia helvetica
OP281049	gltA	FVG	Roe deer	Rickettsia helvetica
OP281050	gltA	FVG	Roe deer	Rickettsia helvetica
OP281051	gltA	FVG	Roe deer	Rickettsia helvetica
OP281052	gltA	FVG	Roe deer	Rickettsia helvetica
OP281053	gltA	FVG	Roe deer	Rickettsia helvetica
OP281054	gltA	FVG	Roe deer	Rickettsia helvetica
OP281055	gltA	FVG	Red deer	Rickettsia helvetica
OP281056	gltA	FVG	Red deer	Rickettsia monacensis
OP281057	gltA	FVG	Roe deer	Rickettsia helvetica
OP281058	gltA	FVG	Roe deer	Rickettsia helvetica
OP281059	gltA	FVG	Wild boar	Rickettsia helvetica
OP281060	gltA	FVG	Red deer	Rickettsia monacensis
OP281061	gltA	FVG	Roe deer	Rickettsia monacensis
OP281062	gltA	FVG	Red deer	Rickettsia helvetica
OP281063	gltA	FVG	Red deer	Rickettsia helvetica
OP281064	gltA	FVG	Roe deer	Rickettsia helvetica
OP281065	gltA	FVG	Roe deer	Rickettsia helvetica
OP281066	gltA	Veneto	Red deer	Rickettsia monacensis
OP281067	gltA	Veneto	Red deer	Rickettsia monacensis
OP281068	gltA	Veneto	Red deer	Rickettsia monacensis
OP281069	gltA	Veneto	Roe deer	Rickettsia monacensis
OP281070	gltA	Veneto	Roe deer	Rickettsia monacensis
OP281071	gltA	Veneto	Roe deer	Rickettsia monacensis
OP281072	gltA	Veneto	Roe deer	Rickettsia helvetica
OP281073	gltA	Veneto	Roe deer	Rickettsia helvetica
OP281074	gltA	Veneto	Roe deer	Rickettsia helvetica
OP281075	gltA	Veneto	Roe deer	Rickettsia monacensis
OP281076	gltA	Veneto	Roe deer	Rickettsia helvetica
OP281077	gltA	Veneto	Red deer	Rickettsia monacensis
OP281078	gltA	Veneto	Red deer	Rickettsia helvetica
OP281079	gltA	Veneto	Red deer	Rickettsia helvetica
OP281080	gltA	Veneto	Red deer	Rickettsia helvetica
OP281081	gltA	Veneto	Mouflon	Rickettsia helvetica
OP281082	gltA	Veneto	Red deer	Rickettsia monacensis

## Sheet: Ehrlichia in Ixodes ricinus
Additional file 2. Accession numbers of sequences deposited in Genbank.
Data include: accession number, tested gene, geographical origin, blood/tick source and bacterial species identified.
Accession number	Gene	Region	Bacterial species
OP269945	16S rRNA	Veneto	Neoehrlichia mikurensis
OP269946	16S rRNA	Veneto	Neoehrlichia mikurensis
OP269947	16S rRNA	Veneto	Neoehrlichia mikurensis
OP269948	16S rRNA	FVG	Neoehrlichia mikurensis

## Sheet: Borrelia in Ixodes ricinus
Additional file 2. Accession numbers of sequences deposited in Genbank.
Data include: accession number, tested gene, geographical origin, blood/tick source and bacterial species identified.
Accession number	Gene	Region	Bacterial species
OP280986	groEL	Lombardia	Borrelia garinii
OP280987	groEL	Lombardia	Borrelia valaisiana
OP280988	groEL	Lombardia	Borrelia garinii
OP280989	groEL	Lombardia	Borrelia valaisiana
OP280990	groEL	Lombardia	Borrelia garinii
OP280991	groEL	FVG	Borrelia garinii
OP280992	groEL	FVG	Borrelia afzelii
OP280993	groEL	FVG	Borrelia garinii
OP280994	groEL	FVG	Borrelia garinii
OP280995	groEL	FVG	Borrelia afzelii
OP280996	groEL	FVG	Borrelia afzelii
OP280997	groEL	Veneto	Borrelia burgdorferi ss
OP280998	groEL	Veneto	Borrelia afzelii
OP280999	groEL	Veneto	Borrelia afzelii
OP281000	groEL	Veneto	Borreliaafzelii
OP281001	groEL	Veneto	Borrelia afzelii
OP281002	groEL	Veneto	Borreliaafzelii
OP281003	groEL	Veneto	Borrelia garinii
OP281004	groEL	Veneto	Borrelia afzelii
OP281005	groEL	Veneto	Borrelia afzelii

## Sheet: Rickettsia in blood
Additional file 2. Accession numbers of sequences deposited in Genbank.
Data include: accession number, tested gene, geographical origin, blood/tick source and bacterial species identified.
Accession number	Gene	Region	Source	Bacterial species
OP281006	gltA	FVG	Roe deer	Rickettsia spp.
OP281007	gltA	Lombardia	Red deer	Rickettsia helvetica
