# Supplementary material for: Wild ungulates as sentinels of flaviviruses and tick-borne zoonotic pathogen circulation: an Italian perspective
Source: BMC Vet Res. 2023 Sep 14;19:155. doi: 10.1186/s12917-023-03717-x (PMC10500747; doi:10.1186/s12917-023-03717-x)
Supplement: Supplementary file 2 — Supplementary Material 2 [file 12917_2023_3717_MOESM2_ESM.xlsx]

## Sheet: ELISA VNT RESULTS 
Additional file 3. Raw data of ELISA and virus neutralization testing.
Data include tested species and region origin, followed by ELISA test result and VNT test result.
Species	Geographical zone	Results ELISA	VN TBE virus	VN WN virus	VN USUV
roe deer	FVG	+/-	32	0	0
wild boar	FVG	+	TS 1:8	0	0
roe deer	FVG	-
roe deer	FVG	-
roe deer	FVG	-
wild boar	FVG	+/-	0	0	32
wild boar	FVG	+	0	4	128
roe deer	FVG	-
wild boar	FVG	-
roe deer	FVG	+/-	32	0	0
wild boar	FVG	-
roe deer	FVG	-
roe deer	FVG	-
chamois	FVG	-
wild boar	FVG	-
red deer	FVG	-
red deer	FVG	-
chamois	FVG	-
chamois	FVG	-
roe deer	FVG	-
roe deer	FVG	-
roe deer	FVG	-
wild boar	FVG	+	4	0	16
roe deer	FVG	-
roe deer	FVG	-
roe deer	FVG	-
red deer	FVG	+	>1024	0	0
red deer	FVG	-
red deer	FVG	+/-	64	0	0
roe deer	FVG	+	128	0	0
roe deer	FVG	-
wild boar	FVG	-
Muflone	FVG	-
roe deer	FVG	-
red deer	FVG	-
chamois	FVG	-
wild boar	FVG	+	256	0	0
red deer	FVG	+/-	0	0	0
chamois	FVG	-
red deer	FVG	-
roe deer	FVG	-
red deer	FVG	-
roe deer	FVG	-
roe deer	FVG	-
red deer	FVG	+/-	64	0	0
wild boar	FVG	-
red deer	FVG	-
red deer	FVG	+	256	0	0
wild boar	FVG	-
roe deer	FVG	-
red deer	FVG	-
wild boar	FVG	+	0	0	64
roe deer	FVG	+/-	64	0	0
roe deer	FVG	-
roe deer	FVG	-
chamois	FVG	-
chamois	FVG	+	128	0	0
roe deer	FVG	-
roe deer	FVG	-
red deer	FVG	-
Muflone	FVG	-
Muflone	FVG	-
roe deer	FVG	+	256	TS 1:8	TS 1:8
wild boar	FVG	-
chamois	FVG	-
red deer	Veneto	-
red deer	Veneto	-
wild boar	Veneto	-
wild boar	Veneto	-
wild boar	Veneto	-
wild boar	Veneto	-
wild boar	Veneto	-
wild boar	Veneto	-
wild boar	Veneto	+	32	0	0
wild boar	Veneto	+	64	0	0
wild boar	Veneto	-
wild boar	Veneto	-
red deer	Veneto	-
roe deer	Veneto	-
red deer	Veneto	-
red deer	Veneto	-
roe deer	Veneto	-
roe deer	Veneto	+	128	0	0
roe deer	Veneto	+	64	0	0
roe deer	Veneto	+	32	0	0
roe deer	Veneto	+/-	32	0	0
roe deer	Veneto	+/-	32	0	0
roe deer	Veneto	-
roe deer	Veneto	+	64	0	0
roe deer	Veneto	+	128	0	4
roe deer	Veneto	-
roe deer	Veneto	+	256	0	0
roe deer	Veneto	+	256	0	0
roe deer	Veneto	+	32	0	0
roe deer	Veneto	+	512	64	TS 1:16
roe deer	Veneto	-
roe deer	Veneto	-
roe deer	Veneto	+	256	TS 1:8	TS 1:8
red deer	Veneto	-
red deer	Veneto	+	128	0	0
red deer	Veneto	+	512	0	0
red deer	Veneto	+/-	64	0	0
red deer	Veneto	-
red deer	Veneto	-
red deer	Veneto	-
red deer	Veneto	-
red deer	Veneto	-
red deer	Veneto	-
red deer	Veneto	-
red deer	Veneto	-
mouflon	Veneto	-
+/-	borderline
+	positive
-	negative
TS	Toxic sample
Virus neutralization test was only performed on samples that tested positive or borderline to ELISA test
Some samples showed a toxic reaction to the cells. Therefore, it was not possible to read the titer of antibodies until the dilution at which toxicity occured.
